# Supplementary material for: Evaluation of knowledge graph embedding approaches for drug-drug interaction prediction in realistic settings
Source: BMC Bioinformatics. 2019 Dec 18;20:726. doi: 10.1186/s12859-019-3284-5 (PMC6921491; doi:10.1186/s12859-019-3284-5)
Supplement: Supplementary file 1 — Additional file 1 The frequency distribution of DDIs observed in training and test sets for each fold in 10-fold disjoint cross-validation and Chi-square test results for each fold, the file is in XLSX format. [file 12859_2019_3284_MOESM1_ESM.xlsx]

## Sheet: DB4 distribution - 10-fold disj
	Traning set	Traning set	Traning set	Traning set	Traning set	Traning set	Traning set	Traning set	Traning set	Traning set	Drug-wise test set	Drug-wise test set	Drug-wise test set	Drug-wise test set	Drug-wise test set	Drug-wise test set	Drug-wise test set	Drug-wise test set	Drug-wise test set	Drug-wise test set	Pairwise test set	Pairwise test set	Pairwise test set	Pairwise test set	Pairwise test set	Pairwise test set	Pairwise test set	Pairwise test set	Pairwise test set	Pairwise test set
fold	0	1	2	3	4	5	6	7	8	9	0	1	2	3	4	5	6	7	8	9	0	1	2	3	4	5	6	7	8	9
DDI type
1	1	0	1	1	1	1	1	0	1	1	0	1	0	0	0	0	0	1	0	0	0	0	0	0	0	0	0	0	0	0
2	53	48	51	38	53	47	33	46	45	30	2	9	4	19	2	8	19	11	12	26	0	0	0	0	0	0	3	0	0	1
3	1	2	2	1	2	1	1	2	2	2	1	0	0	1	0	1	1	0	0	0	0	0	0	0	0	0	0	0	0	0
4	276	302	253	298	303	268	255	215	278	257	59	32	77	36	32	63	75	113	54	73	0	0	6	0	0	4	5	9	2	7
5	16	20	20	14	21	21	18	14	12	22	6	2	2	8	1	1	4	8	11	0	0	0	0	1	0	0	0	1	0	0
6	291	148	335	283	310	321	323	301	324	337	74	209	32	81	57	54	43	64	43	30	5	23	0	3	1	0	1	3	0	1
7	3	3	4	4	4	0	4	4	3	4	1	1	0	0	0	3	0	0	1	0	0	0	0	0	0	1	0	0	0	0
8	3	3	3	3	3	0	3	2	3	1	0	0	0	0	0	3	0	1	0	2	0	0	0	0	0	0	0	0	0	0
9	189	151	179	141	123	180	174	145	164	164	9	43	19	53	66	18	24	46	32	34	0	4	0	4	9	0	0	7	2	0
10	60	76	73	63	76	45	78	71	84	75	26	11	14	25	11	40	9	16	3	12	2	0	0	0	0	3	0	0	0	0
11	98	106	85	114	106	117	98	97	110	98	32	25	41	14	22	11	32	33	17	30	0	0	3	0	0	0	0	1	1	0
12	39	15	51	38	45	49	47	49	48	48	14	36	2	15	8	6	7	4	5	5	0	4	0	1	0	0	0	0	0	0
13	1	1	1	0	1	0	1	1	1	1	0	0	0	1	0	1	0	0	0	0	0	0	0	0	0	0	0	0	0	0
14	21	23	19	22	21	21	15	21	13	9	2	0	4	1	2	2	9	2	10	16	0	0	0	0	0	0	1	0	0	0
15	4	4	4	3	3	4	4	3	0	4	0	0	0	1	1	0	0	1	3	0	0	0	0	0	0	0	0	0	1	0
16	1120	1307	1025	1077	1357	1152	1217	1198	1217	1094	307	140	380	351	93	281	226	240	227	338	23	4	46	24	0	17	9	13	7	21
17	6	1	4	5	5	6	5	5	6	6	0	4	2	1	1	0	1	1	0	0	0	1	0	0	0	0	0	0	0	0
18	11	20	18	17	17	23	19	22	20	18	11	3	5	6	6	0	4	1	3	5	1	0	0	0	0	0	0	0	0	0
19	12	16	12	16	16	0	15	13	16	13	4	0	4	0	0	15	1	3	0	3	0	0	0	0	0	1	0	0	0	0
20	385	427	411	361	338	471	427	432	418	379	112	73	90	135	155	30	74	68	79	116	8	1	0	9	12	0	0	1	4	6
21	64	48	41	63	60	60	53	59	38	67	4	18	25	5	7	8	14	9	27	1	0	2	2	0	1	0	1	0	3	0
22	4	4	0	4	3	4	4	4	2	4	0	0	3	0	1	0	0	0	2	0	0	0	1	0	0	0	0	0	0	0
23	6	6	3	5	5	1	5	6	6	6	0	0	3	1	1	4	1	0	0	0	0	0	0	0	0	1	0	0	0	0
24	17	24	49	51	45	44	51	51	42	48	25	22	2	0	6	7	0	0	9	3	9	5	0	0	0	0	0	0	0	0
25	55	57	46	64	63	62	46	55	31	55	11	9	17	2	3	4	19	11	33	11	0	0	3	0	0	0	1	0	2	0
26	5	5	0	5	5	5	5	3	4	4	0	0	4	0	0	0	0	2	1	1	0	0	1	0	0	0	0	0	0	0
27	25	8	23	23	27	25	24	21	25	19	2	16	4	4	0	2	3	6	2	7	0	3	0	0	0	0	0	0	0	1
28	1	1	1	1	1	0	1	1	1	0	0	0	0	0	0	1	0	0	0	1	0	0	0	0	0	0	0	0	0	0
29	3	2	3	3	2	3	2	0	3	3	0	1	0	0	1	0	1	3	0	0	0	0	0	0	0	0	0	0	0	0
30	125	132	117	130	128	129	57	119	105	100	16	9	24	11	13	12	77	22	33	37	0	0	0	0	0	0	7	0	3	4
31	5	5	5	4	5	4	4	4	4	0	0	0	0	1	0	1	1	1	1	5	0	0	0	0	0	0	0	0	0	0
32	221	229	180	221	36	211	215	212	220	195	19	11	55	19	191	27	25	28	20	45	0	0	5	0	13	2	0	0	0	0
33	28	39	43	41	14	38	33	38	42	41	15	5	1	3	28	6	9	6	2	3	1	0	0	0	2	0	2	0	0	0
34	98	99	95	94	89	79	96	95	14	93	7	6	10	11	16	26	9	10	79	12	0	0	0	0	0	0	0	0	12	0
35	13	13	14	11	2	14	12	13	10	12	1	1	0	3	11	0	1	1	4	2	0	0	0	0	1	0	1	0	0	0
36	20	21	22	1	21	20	23	19	20	20	3	2	1	19	2	3	0	4	3	3	0	0	0	3	0	0	0	0	0	0
37	134	128	108	133	104	89	112	131	134	126	13	19	37	15	42	55	32	17	14	22	1	1	3	0	2	4	4	0	0	0
38	4	6	6	3	4	6	6	3	5	6	2	0	0	3	1	0	0	3	1	0	0	0	0	0	1	0	0	0	0	0
39	80	74	42	42	86	80	76	80	80	68	8	14	44	44	2	8	12	8	8	20	0	0	2	2	0	0	0	0	0	0
40	22	21	28	34	34	30	29	36	23	36	14	12	8	2	2	6	7	0	11	0	0	3	0	0	0	0	0	0	2	0
41	1	1	1	1	1	0	1	1	1	0	0	0	0	0	0	1	0	0	0	1	0	0	0	0	0	0	0	0	0	0
42	3	3	0	3	3	3	1	3	2	3	0	0	3	0	0	0	2	0	1	0	0	0	0	0	0	0	0	0	0	0
43	6	6	6	2	4	4	6	3	6	6	0	0	0	3	2	2	0	3	0	0	0	0	0	1	0	0	0	0	0	0
45	1	0	1	0	1	1	1	1	1	1	0	1	0	1	0	0	0	0	0	0	0	0	0	0	0	0	0	0	0	0
46	0		0			0	0	0		0	4		4			1	1	3		5	0		0			0	0	0		0
47	635	635	679	610	727	698	615	702	734	678	186	184	144	211	99	126	207	124	98	147	10	11	8	9	4	6	12	5	2	6
48	25	29	22	28	20	24	21	13	28	24	5	0	8	1	11	5	10	16	2	6	0	0	0	0	0	0	0	2	0	0
49	2814	2754	2705	2581	2718	2633	2543	2655	2629	2472	457	511	560	681	551	634	709	619	622	765	13	17	20	30	21	25	43	27	36	56
51	8	8	5	5	7	8	5	7	6	5	0	0	3	3	1	0	3	1	2	3	0	0	0	0	0	0	0	0	0	0
52	4	3	2	3	4	4	4	4	4	0	0	1	2	1	0	0	0	0	0	4	0	0	0	0	0	0	0	0	0	0
53	21	22	15	14	18	22	22	21	25	23	4	3	9	9	7	3	3	4	0	2	0	0	1	2	0	0	0	0	0	0
54	157	193	176	186	179	209	203	171	191	123	60	28	44	35	42	12	17	48	30	86	4	0	1	0	0	0	1	2	0	12
55	6	4	6	4	6	5	2	6	4	5	0	2	0	2	0	1	4	0	2	1	0	0	0	0	0	0	0	0	0	0
56	1	2	2	2	0	2	2	1	2	2	1	0	0	0	2	0	0	1	0	0	0	0	0	0	0	0	0	0	0	0
57	64	60	49	69	65	58	31	66	57	72	9	13	22	4	8	14	39	7	15	1	0	0	2	0	0	1	3	0	1	0
58	1	0	1	0	1	1	1	1	1	1	0	1	0	1	0	0	0	0	0	0	0	0	0	0	0	0	0	0	0	0
59	8	8	9	9	9	6	8	0	9	6	1	1	0	0	0	3	1	9	0	3	0	0	0	0	0	0	0	0	0	0
60	515	562	461	549	604	580	601	509	559	531	148	112	199	127	72	92	74	154	111	138	13	3	18	2	0	4	0	16	7	8
61	99	90	99	66	103	64	94	106	89	97	13	21	13	41	9	44	17	6	23	15	0	1	0	5	0	4	1	0	0	0
62	3	2	2	2	3	2	3	1	3	3	0	1	1	1	0	1	0	2	0	0	0	0	0	0	0	0	0	0	0	0
63	6	3	6	4	3	4	6	6	5	5	0	3	0	2	4	2	0	0	1	1	0	0	0	0	0	0	0	0	0	0
64	64	107	87	113	118	114	110	111	110	94	58	19	38	15	9	14	17	19	17	31	5	1	2	0	0	0	1	0	1	2
65	1	1	1	1	0	1	1	1	1	0	3	1	2	2	2	0	2	3	0	6	0	0	0	0	0	0	0	0	0	0
66	3	4	5	0	5	4	5	5	5	4	2	1	0	5	0	1	0	0	0	1	0	0	0	0	0	0	0	0	0	0
67	88	79	75	80	65	53	57	89	88	72	4	15	17	13	27	35	36	3	4	20	0	1	0	1	1	5	2	0	0	0
68	87	69	80	87	87	86	78	73	67	75	12	26	18	11	11	12	20	24	30	23	0	3	0	0	0	0	0	1	1	0
69	6	4	4	6	6	5	4	1	6	6	0	2	2	0	0	1	2	5	0	0	0	0	0	0	0	0	0	0	0	0
70	920	874	949	799	802	895	860	852	856	915	163	198	138	268	255	186	207	229	219	170	9	10	5	17	26	9	17	10	12	7
71	53	84	91	86	90	68	85	65	81	89	42	14	7	12	8	27	13	32	16	9	3	0	0	0	0	3	0	1	1	0
72	85	74	80	90	85	80	94	97	74	96	18	27	21	16	20	22	11	8	30	8	2	4	4	0	0	3	0	0	1	1
73	3442	3388	3638	3356	3588	3384	3252	3199	3554	3665	786	838	617	853	644	829	936	1003	681	568	35	42	13	56	32	46	71	70	27	26
74	5	3	3	5	5	5	4	3	2	5	0	2	2	0	0	0	1	2	6	0	0	0	0	0	0	0	0	0	0	0
75	1467	1512	1388	1521	1496	1371	1210	1252	1441	1278	253	201	319	197	222	334	489	448	286	420	6	7	21	4	7	22	38	32	7	32
76	19	17	17	15	16	1	19	17	16	17	0	3	3	5	3	18	1	2	3	2	0	0	0	0	0	2	0	0	0	0
77	95	114	134	137	138	136	124	122	78	132	51	36	17	17	12	14	26	27	68	18	5	0	0	0	0	0	0	1	4	0
79	1	1	1	0	1	1	1	0	1	1	0	0	0	1	0	0	0	1	0	0	0	0	0	0	0	0	0	0	0	0
80	18	20	18	20	17	22	16	17	14	18	4	2	4	2	5	0	8	6	6	4	0	0	1	0	0	0	1	0	2	0
81	7	6	4	7	4	6	7	7	7	2	0	1	2	0	3	1	0	0	0	6	0	0	1	0	0	0	0	0	0	0
82	53	48	51	53	50	59	51	61	36	54	11	17	13	11	12	5	13	3	28	10	0	1	0	0	2	0	0	0	1	0
83	40	33	36	27	33	33	35	35	24	26	0	7	4	12	7	7	5	5	16	13	0	0	0	1	0	0	0	0	0	1
84	1	0	0	1	1	1	1	1	1	1	0	1	1	0	0	0	0	0	0	0	0	0	0	0	0	0	0	0	0	0
85	51	49	54	60	58	54	52	56	31	38	12	12	8	2	4	8	10	6	28	21	0	1	0	0	0	0	0	0	3	3
86	16	13	14	13	13	0	15	15	15	15	0	3	2	3	3	16	1	1	1	1	0	0	0	0	0	1	0	0	0	0
84	10	1	10	10	8	9	9	8	6	9	0	9	0	0	2	1	1	2	4	1	0	0	0	0	0	0	0	0	0	0
85	60	80	76	82	79	88	77	39	88	68	29	11	15	9	12	3	14	49	3	23	3	0	0	0	0	0	0	5	0	1
86	18	18	18	16	18	19	0	19	20	16	2	2	2	4	2	1	19	1	0	4	0	0	0	0	0	0	2	0	0	0
# of total DDIs	14508	14579	14458	14155	14798	14454	13929	14013	14552	14219	3138	3064	3178	3472	2855	3183	3659	3620	3103	3400	158	153	169	175	135	164	227	207	145	196

## Sheet: DB5 distribution - 10-fold disj
	Traning set	Traning set	Traning set	Traning set	Traning set	Traning set	Traning set	Traning set	Traning set	Traning set	Drug-wise test set	Drug-wise test set	Drug-wise test set	Drug-wise test set	Drug-wise test set	Drug-wise test set	Drug-wise test set	Drug-wise test set	Drug-wise test set	Drug-wise test set	Pairwise test set	Pairwise test set	Pairwise test set	Pairwise test set	Pairwise test set	Pairwise test set	Pairwise test set	Pairwise test set	Pairwise test set	Pairwise test set
fold	0	1	2	3	4	5	6	7	8	9	0	1	2	3	4	5	6	7	8	9	0	1	2	3	4	5	6	7	8	9
DDI type
1	1	1	1	1	0	1	1	0	1	1	0	0	0	0	1	0	0	1	0	0	0	0	0	0	0	0	0	0	0	0
2	120	102	80	119	124	124	99	108	88	113	12	31	50	14	9	9	34	25	40	21	1	0	4	0	0	0	1	0	7	0
3	25	19	25	29	32	22	29	27	22	28	7	12	7	3	0	9	3	5	10	4	0	1	0	0	0	1	0	0	0	0
4	2141	2106	2489	1976	2445	2210	2428	2208	2336	1926	578	609	259	729	297	510	304	515	398	778	38	37	0	52	7	30	16	26	20	55
5	159	180	108	137	120	162	147	167	168	181	30	9	76	51	69	27	40	22	21	8	1	0	8	3	2	0	3	0	0	0
6	1061	1227	1311	1046	1225	1083	1266	1198	1322	1155	390	235	156	397	241	356	200	261	145	301	26	11	2	32	3	32	4	11	2	19
7	10	10	8	8	10	10	7	9	9	0	0	0	2	2	0	0	3	1	1	9	0	0	0	0	0	0	0	0	0	1
8	170	180	178	1	178	182	173	172	175	180	26	16	18	175	18	14	23	24	21	16	0	0	0	21	0	0	0	0	0	0
9	836	843	834	899	831	759	929	830	986	779	205	199	211	148	212	272	121	211	67	256	12	11	8	6	10	22	3	12	0	18
10	196	250	283	200	272	285	257	220	238	275	103	53	23	98	34	21	49	78	66	31	7	3	0	8	0	0	0	8	2	0
11	161	130	165	119	125	132	155	146	157	143	19	48	17	58	49	42	29	33	25	35	0	1	0	3	6	3	0	1	1	2
12	81	93	104	88	115	96	112	102	109	81	38	27	17	33	6	25	9	18	12	36	4	2	0	1	0	0	0	1	0	5
13	6	4	6	5	6	6	0	6	5	4	0	2	0	1	0	0	6	0	1	2	0	0	0	0	0	0	0	0	0	0
14	175	164	157	166	159	102	152	171	150	196	21	31	37	30	36	80	41	25	43	0	0	1	2	0	1	14	3	0	3	0
15	128	129	123	125	0	128	133	134	131	125	14	13	19	17	132	14	9	8	11	17	0	0	0	0	20	0	0	0	0	0
16	1413	1949	2208	2125	2161	2212	1687	1688	2055	1912	874	420	182	259	228	178	654	643	322	451	106	22	0	6	2	0	50	60	14	30
17	51	36	41	31	47	51	45	55	47	48	5	22	15	23	9	5	11	1	9	8	0	0	1	2	0	0	1	0	0	0
18	19	13	25	27	26	26	22	26	26	26	9	14	4	2	3	3	6	3	3	3	1	2	0	0	0	0	1	0	0	0
19	39	31	40	38	41	16	40	41	43	45	7	15	6	8	5	24	6	5	3	1	0	0	0	0	0	6	0	0	0	0
20	2565	2234	2470	2245	2242	2292	2419	2266	2436	2126	300	599	391	591	590	549	437	585	422	696	10	42	14	39	43	34	19	24	17	53
21	145	136	140	136	149	123	152	166	115	161	30	41	37	41	26	52	25	11	61	16	2	0	0	0	2	2	0	0	1	0
22	40	42	38	16	41	35	41	36	26	32	3	1	5	25	2	8	2	7	16	11	0	0	0	2	0	0	0	0	1	0
23	10	15	21	17	20	19	15	17	21	17	10	5	0	4	1	2	4	4	0	4	1	1	0	0	0	0	2	0	0	0
24	90	86	76	93	108	109	73	82	88	80	19	21	29	16	1	0	33	26	20	27	0	2	4	0	0	0	3	1	1	2
25	295	305	311	235	350	291	264	337	343	332	78	69	66	130	28	85	103	40	35	44	5	4	1	13	0	2	11	1	0	2
26	5	4	5	4	1	4	4	5	3	5	0	1	0	1	4	1	1	0	2	0	0	0	0	0	0	0	0	0	0	0
27	286	280	335	339	227	318	263	327	284	232	72	75	23	19	123	40	89	28	70	123	0	3	0	0	8	0	6	3	4	3
28	4	1	4	6	6	6	6	5	5	6	2	4	2	0	0	0	0	1	1	0	0	1	0	0	0	0	0	0	0	0
29	65	30	77	80	76	73	41	78	67	80	17	46	5	2	6	9	36	4	15	2	0	6	0	0	0	0	5	0	0	0
30	237	238	236	240	247	243	206	272	275	159	50	52	52	49	43	48	77	19	16	126	4	1	3	2	1	0	8	0	0	6
31	7	0	7	7	7	8	8	5	8	7	1	8	1	1	1	0	0	3	0	1	0	0	0	0	0	0	0	0	0	0
32	325	333	341	332	305	148	336	235	324	326	46	38	30	39	63	207	35	120	47	43	0	0	0	0	3	16	0	16	0	2
33	262	237	236	231	220	225	193	219	253	201	20	42	46	49	60	54	83	61	29	78	0	3	0	2	2	3	6	2	0	3
34	189	103	188	186	174	180	195	190	82	179	17	97	18	20	32	26	11	16	115	27	0	6	0	0	0	0	0	0	12	0
35	26	2	25	26	24	26	23	26	26	23	2	24	3	2	4	2	5	2	2	5	0	3	0	0	0	0	0	0	0	0
36	41	45	45	44	41	46	39	44	6	36	7	3	3	4	7	2	9	4	40	12	0	0	0	0	0	0	0	0	2	1
37	1324	1381	1331	1332	1267	1116	1186	1443	1460	1572	320	266	310	308	368	494	435	206	191	81	13	11	17	18	21	50	38	7	4	1
38	9	4	8	8	9	9	7	8	8	4	0	4	1	1	0	0	2	1	1	4	0	1	0	0	0	0	0	0	0	1
39	124	135	64	130	67	123	122	114	108	124	14	3	69	8	69	15	16	24	30	14	0	0	5	0	2	0	0	0	0	0
40	106	120	78	95	113	120	79	113	88	108	19	6	44	29	13	6	44	13	36	18	1	0	4	2	0	0	3	0	2	0
41	1	1	1	0	0	1	1	1	1	1	0	0	0	1	1	0	0	0	0	0	0	0	0	0	0	0	0	0	0	0
42	3	0	2	2	3	3	3	3	3	3	0	2	1	1	0	0	0	0	0	0	0	1	0	0	0	0	0	0	0	0
43	6	5	0	5	4	4	6	6	6	6	0	1	6	1	2	2	0	0	0	0	0	0	0	0	0	0	0	0	0	0
45	2	1	1	2	2	2	2	2	2	0	0	1	1	0	0	0	0	0	0	2	0	0	0	0	0	0	0	0	0	0
46	20	20	19	20	20	17	18	21	21	0	2	2	3	2	2	5	4	1	1	22	0	0	0	0	0	0	0	0	0	0
47	9373	9669	9441	9512	9268	9517	9304	10067	9689	9273	2230	1977	2196	2107	2342	2108	2286	1607	1953	2333	139	99	108	123	135	117	152	68	100	136
48	34	41	29	36	43	44	34	37	39	21	9	2	14	8	1	0	10	7	5	20	1	1	1	0	0	0	0	0	0	3
49	27535	30111	29104	29447	28978	29029	28180	27905	28776	29659	7646	5323	6247	5950	6336	6343	7081	7327	6546	5720	495	231	339	280	368	320	415	448	359	293
51	31	34	39	39	35	31	30	14	36	26	8	5	0	0	4	7	9	24	3	12	0	0	0	0	0	1	0	1	0	1
52	4	3	4	3	4	2	4	0	4	4	0	1	0	1	0	2	1	5	0	0	0	0	0	0	0	0	0	0	0	0
53	74	85	66	97	77	78	91	92	89	81	27	17	36	6	25	25	12	11	14	21	2	1	1	0	1	0	0	0	0	1
54	594	574	573	599	633	500	629	696	618	596	136	156	163	133	106	217	111	44	121	145	12	12	6	10	3	25	2	2	3	1
55	57	55	47	55	60	38	56	54	60	50	9	11	19	11	6	26	10	11	6	15	0	0	0	0	0	2	0	1	0	1
56	11	10	11	12	0	12	8	11	12	11	1	2	1	0	10	0	4	1	0	1	0	0	0	0	2	0	0	0	0	0
57	282	219	261	273	257	196	271	270	280	202	29	88	49	38	53	107	40	41	31	103	0	5	2	0	1	9	0	0	0	6
58	378	376	357	333	338	355	280	349	324	147	21	23	42	62	61	44	113	50	72	220	0	0	0	4	0	0	6	0	3	32
59	15	17	17	17	17	15	14	14	0	16	2	0	0	0	0	2	3	3	11	1	0	0	0	0	0	0	0	0	6	0
60	4278	4026	4378	4387	4006	4250	3845	4299	4791	4279	928	1145	844	825	1168	952	1302	901	450	925	45	80	29	39	77	49	104	51	10	47
61	199	196	231	221	238	268	175	256	236	244	75	80	47	55	41	11	95	23	42	35	6	6	2	4	0	0	12	0	2	0
62	3	2	1	3	3	3	2	3	3	1	0	1	2	0	0	0	1	0	0	2	0	0	0	0	0	0	0	0	0	0
63	9	9	7	9	6	3	8	9	8	5	0	0	3	0	3	7	1	0	1	4	0	0	0	0	1	0	0	0	0	0
64	291	277	229	291	297	289	273	255	290	307	56	70	116	60	53	61	77	88	60	45	1	5	9	1	2	2	2	9	0	0
65	24	27	27	26	26	0	26	22	22	27	4	3	1	2	2	25	2	6	6	1	0	0	0	0	0	3	0	0	0	0
66	0	10	11	9	11	9	10	10	11	10	8	1	0	2	0	2	1	1	0	1	3	0	0	0	0	0	0	0	0	0
67	302	267	297	332	251	259	281	328	293	282	58	90	56	29	108	97	77	29	67	87	2	7	4	0	10	1	5	0	3	4
68	135	115	103	131	126	132	115	131	117	94	14	33	43	18	23	17	33	18	31	55	0	1	3	0	0	0	1	0	1	1
69	154	101	134	151	155	153	101	125	106	160	12	62	31	15	11	13	63	41	54	6	0	3	1	0	0	0	2	0	6	0
70	2727	2693	2728	2905	2817	2894	2789	2963	2850	2633	707	724	697	530	608	544	632	490	578	772	45	45	41	30	35	27	42	12	35	63
71	226	245	189	228	256	289	245	202	254	264	67	48	95	64	40	7	51	86	42	32	3	3	12	4	0	0	0	8	0	0
72	754	764	833	719	710	750	737	873	774	788	188	181	119	223	233	203	208	80	171	164	13	10	3	14	11	0	12	1	10	4
73	9863	10213	9537	9865	8513	9257	10297	9236	9920	9859	1988	1665	2261	1961	3177	2507	1586	2555	1916	1974	84	56	133	109	243	175	55	157	91	105
74	106	146	136	144	146	128	102	88	114	120	42	6	16	8	6	24	48	57	37	32	4	0	0	0	0	0	2	7	1	0
75	3099	2894	3224	2932	3157	2748	3265	2910	3068	2791	596	780	486	757	544	911	433	768	642	859	27	48	11	50	15	70	20	44	20	71
76	166	169	219	198	223	239	164	223	203	202	74	79	31	49	24	8	86	24	44	45	10	8	0	3	0	0	6	0	3	0
77	383	404	371	391	385	244	381	398	390	211	53	34	68	47	53	178	57	41	49	206	3	1	0	1	1	17	1	0	0	22
78	1	2	2	2	2	0	2	1	2	2	1	0	0	0	0	2	0	1	0	0	0	0	0	0	0	0	0	0	0	0
79	7	5	3	5	5	7	7	7	7	4	0	2	3	2	2	0	0	0	0	3	0	0	1	0	0	0	0	0	0	0
80	21	18	25	26	24	25	24	26	27	20	8	10	4	3	4	4	4	3	2	8	0	1	0	0	1	0	1	0	0	1
81	34	45	40	35	50	51	50	44	42	30	18	7	12	17	2	1	2	8	10	18	1	0	0	0	0	0	0	0	0	4
82	141	106	152	133	128	146	130	144	130	126	24	56	13	34	33	19	37	21	36	46	0	4	0	2	4	0	2	0	3	1
83	256	279	336	355	315	305	246	306	319	304	109	94	38	18	57	65	120	67	53	69	9	1	0	1	2	4	8	1	2	1
84	16	23	18	15	22	22	19	18	13	18	7	0	5	8	1	1	4	5	10	5	0	0	0	0	0	0	0	0	0	0
85	144	124	136	138	157	137	108	115	113	156	19	38	28	23	6	24	51	44	43	7	0	2	0	2	0	4	5	4	7	0
86	19	19	0	22	17	22	17	21	20	20	3	3	21	0	5	0	5	1	2	2	0	0	1	0	0	0	0	0	0	0
85	236	286	328	308	325	267	288	212	315	325	117	68	29	49	32	87	67	130	42	32	6	4	0	0	0	4	3	17	0	0
86	23	25	26	24	0	24	26	23	27	21	4	2	1	3	24	3	1	4	0	6	0	0	0	0	3	0	0	0	0	0
# of total DDIs	74984	77909	77915	77399	75721	75886	76018	76086	78519	76427	18665	16054	16082	16510	17999	17850	17723	17678	15498	17365	1143	810	780	889	1048	1045	1041	1004	758	1002

## Sheet: DB 4- Chisquare Test Results
	Drug-wise CV		Pairwise CV
fold	statistic	pvalue	statistic	pvalue
1	2.74315	0.432944	6.80353	0.0784306
2	1.14437	0.766376	4.36958	0.224223
3	1.11937	0.772401	5.59543	0.133041
4	1.35669	0.715718	5.12677	0.162747
5	0.527149	0.912888	1.14765	0.765586
6	0.286882	0.962477	0.458302	0.927952
7	0.739328	0.863917	0.901311	0.825112
8	1.06533	0.78545	11.1645	0.0108688
9	0.637449	0.887808	2.98772	0.393522
10	0.989253	0.803852	4.47968	0.21411

## Sheet: DB 5- Chisquare Test Results
	Drug-wise CV		Pairwise CV
fold	statistic	pvalue	statistic	pvalue
1	0.902295	0.824874	1.93534	0.585935
2	0.643047	0.886511	1.98314	0.575913
3	1.59041	0.661566	3.57725	0.31088
4	1.01052	0.798707	3.1687	0.366339
5	0.276559	0.964375	1.85381	0.603296
6	2.16464	0.538946	7.25577	0.0641774
7	0.209959	0.975966	1.0105	0.79871
8	0.28439	0.962937	1.03384	0.793064
9	1.67742	0.641965	5.81916	0.120748
10	0.848287	0.837886	3.00756	0.390461
